# Supplementary material for: Predicting Fear Extinction in Posttraumatic Stress Disorder
Source: Brain Sci. 2023 Jul 28;13(8):1131. doi: 10.3390/brainsci13081131 (PMC10452660; doi:10.3390/brainsci13081131)
Supplement: Supplementary file 1 [file brainsci-13-01131-s001.zip]

Archive with 1 entries (1 files):
- brainsci-2477220-supplementary.pdf
